# Supplementary material for: Evaluation of immunosuppression protocols for MHC-matched allogeneic iPS cell-based transplantation using a mouse skin transplantation model
Source: Inflamm Regen. 2022 Feb 2;42:4. doi: 10.1186/s41232-021-00190-7 (PMC8809003; doi:10.1186/s41232-021-00190-7)
Supplement: Supplementary file 2 — Additional file 2: Supplementary Table 1. Antibody list for flow cytometry [file 41232_2021_190_MOESM2_ESM.xlsx]

## Sheet: Sheet1
Supplementary Table1: Antibody list for flow cytometry
	Antibody	Conjugation	Clone	Supplier
	anti-mouse CD3e	PE	145-2C11	Biolegend
	anti-mouse CD3e	FITC	145-2C11	Biolegend
	anti-human CD3e	PE	HIT3a	Biolegend
	anti-mouse CD4	PE/Cyanine7	GK1.5	Biolegend
	anti-mouse CD4	APC/Cyanine7	RM4-5	Biolegend
	anti-human CD4	BV421	Polyclonal goat IgG	R&D Systems
	anti-mouse CD8a	PerCP/Cyanine5.5	53-6.7	Biolegend
	anti-mouse CD8a	PE/Cyanine7	53-6.7	Biolegend
	anti-human CD8a	FITC	Clone # 37020	R&D Systems
	anti-mouse/human CD15	Alexa Fluor 647	MC-480	Biolegend
	anti-mouse CD16/32	Purified	93	Biolegend
	anti-mouse CD19	PE	6D5	Biolegend
	anti-human CD19	APC	SJ25C1	Biolegend
	anti-human CD33	FITC	HIM3-4	Biolegend
	anti-mouse/human CD44	APC	IM7	Biolegend
	anti-mouse CD45	APC	30-F11	Biolegend
	anti-human CD45	APC/Cyanine7	HI30	Biolegend
	anti-mouse CD62L	PE	MEL-14	Biolegend
	anti-rat IgG2b, k	APC	RTK4530	Biolegend
	anti-mouse IgG	Alexa Fluor 488	Goat polyclonal goat IgG	Invitrogen
